# Supplementary material for: Higher EU-TIRADS-Score Correlated with BRAF V600E Positivity in the Early Stage of Papillary Thyroid Carcinoma
Source: J Clin Med. 2021 May 25;10(11):2304. doi: 10.3390/jcm10112304 (PMC8199205; doi:10.3390/jcm10112304)
Supplement: Supplementary file 1 [file jcm-10-02304-s001.zip]

Archive with 1 entries (1 files):
- jcm-1195736-supplementary.xlsx
